# Supplementary material for: Equine Mesenchymal Stem Cells Influence the Proliferative Response of Lymphocytes: Effect of Inflammation, Differentiation and MHC-Compatibility
Source: Animals (Basel). 2022 Apr 11;12(8):984. doi: 10.3390/ani12080984 (PMC9031781; doi:10.3390/ani12080984)
Supplement: Supplementary file 1 [file animals-12-00984-s001.zip]

Archive with 2 entries (2 files):
- Supplementary material 1. Characterization Mesenchymal Stem Cells.pdf
- Supplementary material 2. Antibodies and Flow cytometry.pdf
